# Supplementary material for: The non-oral infection of larval Echinococcus granulosus induces immune and metabolic reprogramming in the colon of mice
Source: Front Immunol. 2023 Jan 13;13:1084203. doi: 10.3389/fimmu.2022.1084203 (PMC9880436; doi:10.3389/fimmu.2022.1084203)
Supplement: Supplementary file 2 [file Table_1.xlsx]

## Sheet: Sheet1
Supplementary table 1. Statistics for sequence quality control of samples.
Sample	Raw reads number	Raw bases	Clean reads number	Clean bases	clean rate(%)	Q20(%)	Q30(%)
Control-1	49299088	7394863200	47122274	7032598559	95.1	98.14	94.16
Control-2	48962834	7344425100	46777700	6982238985	95.07	98.14	94.16
Control-3	48041742	7206261300	46446644	6952797470	96.48	98.29	94.52
Infected-1	46906478	7035971700	45278036	6767840698	96.19	98.25	94.42
Infected-2	42922920	6438438000	41166982	6147629093	95.48	98.14	94.14
Infected-3	48254822	7238223300	45880632	6849049572	94.62	98.2	94.29
