# Supplementary material for: The non-oral infection of larval Echinococcus granulosus induces immune and metabolic reprogramming in the colon of mice
Source: Front Immunol. 2023 Jan 13;13:1084203. doi: 10.3389/fimmu.2022.1084203 (PMC9880436; doi:10.3389/fimmu.2022.1084203)
Supplement: Supplementary file 3 [file Table_2.xlsx]

## Sheet: Sheet1
Supplementary Table 2. The list and KEGG pathways of differentially expressed genes identified in colonic samples post EgPSC infection.
#Term	Database	ID	Input number	Background number	All input number	All background number	Input frequency	Background frequency	P-Value	Corrected P-Value	input_gene	Hyperlink_change
Cytokine-cytokine receptor interaction	KEGG PATHWAY	mmu04060	28	264	1162	26776	0.0240964	0.00985958	2.58295e-10	4.94894e-08	Lifr,16880:down|Tnfrsf8,21941:up|Csf1r,12978:down|Gm13304,100504346:down|Ccr5,12774:down|Ccl20,20297:up|Ccl11,20292:down|Ccl12,20293:down|Pdgfra,18595:down|Lepr,16847:down|-,100041593:down|Cxcl12,20315:down|Prlr,19116:down|Xcl1,16963:down|Cxcr6,80901:down|Il12rb1,16161:down|Gm10591,100504239:down|Tnfrsf17,21935:down|Pf4,56744:down|Fasl,14103:down|Flt1,14254:down|Flt4,14257:down|Il2rb,16185:down|C…	http://www.genome.jp/kegg-bin/show_pathway?mmu04060/mmu:21941%09red/mmu:80901%09blue/mmu:12766%09blue/mmu:100504239%09blue/mmu:12774%09blue/mmu:16963%09blue/mmu:16161%09blue/mmu:20315%09blue/mmu:14103%09blue/mmu:14254%09blue/mmu:29820%09blue/mmu:20297%09red/mmu:20293%09blue/mmu:20292%09blue/mmu:100504346%09blue/mmu:14257%09blue/mmu:18595%09blue/mmu:21935%09blue/mmu:16185%09blue/mmu:56744%09blue/m…
Pathways in cancer	KEGG PATHWAY	mmu05200	27	394	1162	26776	0.0232358	0.0147147	2.1483e-06	9.35488e-05	Wnt5a,22418:down|Col4a6,94216:down|Hhip,15245:down|Col4a5,12830:down|Ncoa4,27057:up|Wnt2b,22414:down|Pdgfra,18595:down|Pparg,19016:down|Ednrb,13618:down|Cxcl12,20315:down|Ednra,13617:down|Tpm3,59069:down|Igf1,16000:down|Crk,12928:up|Fasl,14103:down|Lama2,16773:down|Lama4,16775:down|Lamb1,16777:down|Fgf13,14168:up|Nos2,18126:up|Csf1r,12978:down|Mmp2,17390:down|Bdkrb2,12062:down|F2r,14062:down|Lamc…	http://www.genome.jp/kegg-bin/show_pathway?mmu05200/mmu:16773%09blue/mmu:16775%09blue/mmu:15245%09blue/mmu:16777%09blue/mmu:19419%09blue/mmu:12062%09blue/mmu:20315%09blue/mmu:13617%09blue/mmu:12928%09red/mmu:23928%09blue/mmu:19225%09blue/mmu:19016%09blue/mmu:14168%09red/mmu:16000%09blue/mmu:14062%09blue/mmu:18595%09blue/mmu:27057%09red/mmu:59069%09blue/mmu:94216%09blue/mmu:22414%09blue/mmu:17390%…
PI3K-Akt signaling pathway	KEGG PATHWAY	mmu04151	23	343	1162	26776	0.0197935	0.01281	1.66454e-05	0.000398656	Csf1r,12978:down|Col4a6,94216:down|Vtn,22370:down|Col4a5,12830:down|Col6a3,12835:down|Pdgfra,18595:down|Itga11,319480:down|Prlr,19116:down|Igf1,16000:down|Col6a4,68553:down|Fasl,14103:down|Tek,21687:down|Lama2,16773:down|Lama4,16775:down|Lamb1,16777:down|Flt1,14254:down|Flt4,14257:down|Fgf13,14168:up|Il2rb,16185:down|Col1a1,12842:down|Col1a2,12843:down|F2r,14062:down|Lamc3,23928:down	http://www.genome.jp/kegg-bin/show_pathway?mmu04151/mmu:16773%09blue/mmu:16775%09blue/mmu:16777%09blue/mmu:22370%09blue/mmu:12843%09blue/mmu:12842%09blue/mmu:68553%09blue/mmu:23928%09blue/mmu:14103%09blue/mmu:14168%09red/mmu:16000%09blue/mmu:14062%09blue/mmu:319480%09blue/mmu:18595%09blue/mmu:16185%09blue/mmu:14254%09blue/mmu:19116%09blue/mmu:14257%09blue/mmu:94216%09blue/mmu:12830%09blue/mmu:128…
Focal adhesion	KEGG PATHWAY	mmu04510	19	203	1162	26776	0.0163511	0.00758142	1.11833e-06	5.10172e-05	Itga11,319480:down|Lama2,16773:down|Col4a6,94216:down|Parva,57342:down|Crk,12928:up|Vtn,22370:down|Flt4,14257:down|Lama4,16775:down|Lamc3,23928:down|Flt1,14254:down|Igf1,16000:down|Col4a5,12830:down|Col6a3,12835:down|Col1a1,12842:down|Col1a2,12843:down|Col6a4,68553:down|Lamb1,16777:down|Vav2,22325:down|Pdgfra,18595:down	http://www.genome.jp/kegg-bin/show_pathway?mmu04510/mmu:14254%09blue/mmu:12842%09blue/mmu:16773%09blue/mmu:14257%09blue/mmu:16775%09blue/mmu:16777%09blue/mmu:94216%09blue/mmu:12843%09blue/mmu:22370%09blue/mmu:16000%09blue/mmu:12928%09red/mmu:319480%09blue/mmu:57342%09blue/mmu:22325%09blue/mmu:12830%09blue/mmu:68553%09blue/mmu:23928%09blue/mmu:18595%09blue/mmu:12835%09blue
Neuroactive ligand-receptor interaction	KEGG PATHWAY	mmu04080	19	283	1162	26776	0.0163511	0.0105692	8.70853e-05	0.00141403	Lepr,16847:down|C5ar1,12273:down|Ednrb,13618:down|Prlr,19116:down|Gabre,14404:down|F2r,14062:down|Grm4,268934:up|Ednra,13617:down|S1pr4,13611:down|Gabrp,216643:up|Gabra3,14396:down|Adra2a,11551:down|Vipr2,22355:down|Calcrl,54598:down|Adora2b,11541:down|Gzma,14938:down|Bdkrb2,12062:down|Htr2b,15559:up|C3ar1,12267:down	http://www.genome.jp/kegg-bin/show_pathway?mmu04080/mmu:12267%09blue/mmu:19116%09blue/mmu:13618%09blue/mmu:14938%09blue/mmu:14404%09blue/mmu:268934%09red/mmu:216643%09red/mmu:11541%09blue/mmu:12273%09blue/mmu:13611%09blue/mmu:14062%09blue/mmu:11551%09blue/mmu:16847%09blue/mmu:15559%09red/mmu:14396%09blue/mmu:12062%09blue/mmu:54598%09blue/mmu:13617%09blue/mmu:22355%09blue
Chemokine signaling pathway	KEGG PATHWAY	mmu04062	18	196	1162	26776	0.0154905	0.00731999	2.72998e-06	0.000104613	Pf4,56744:down|Ccl9,20308:down|Cxcl12,20315:down|-,100041593:down|Ccl5,20304:down|Crk,12928:up|Xcl1,16963:down|Cxcr3,12766:down|Ccl3,20302:down|Ccl12,20293:down|Ccr5,12774:down|Gm13304,100504346:down|Itk,16428:down|Gm10591,100504239:down|Ccl20,20297:up|Vav2,22325:down|Ccl11,20292:down|Cxcr6,80901:down	http://www.genome.jp/kegg-bin/show_pathway?mmu04062/mmu:56744%09blue/mmu:12774%09blue/mmu:100041593%09blue/mmu:16428%09blue/mmu:20297%09red/mmu:12928%09red/mmu:20293%09blue/mmu:20292%09blue/mmu:16963%09blue/mmu:80901%09blue/mmu:20302%09blue/mmu:22325%09blue/mmu:20304%09blue/mmu:20315%09blue/mmu:20308%09blue/mmu:100504346%09blue/mmu:100504239%09blue/mmu:12766%09blue
Ras signaling pathway	KEGG PATHWAY	mmu04014	15	229	1162	26776	0.0129088	0.00855244	0.000595438	0.00750566	Lat,16797:down|Ets1,23871:down|Zap70,22637:down|Flt1,14254:down|Flt4,14257:down|Tek,21687:down|Rasgrf2,19418:down|Rasgrp1,19419:down|Igf1,16000:down|Fgf13,14168:up|Fasl,14103:down|Csf1r,12978:down|Pla2g2d,18782:down|Pdgfra,18595:down|Pla2g5,18784:up	http://www.genome.jp/kegg-bin/show_pathway?mmu04014/mmu:14254%09blue/mmu:14168%09red/mmu:14257%09blue/mmu:23871%09blue/mmu:16797%09blue/mmu:16000%09blue/mmu:22637%09blue/mmu:18784%09red/mmu:19419%09blue/mmu:19418%09blue/mmu:18595%09blue/mmu:21687%09blue/mmu:18782%09blue/mmu:14103%09blue/mmu:12978%09blue
ECM-receptor interaction	KEGG PATHWAY	mmu04512	14	83	1162	26776	0.0120482	0.00309979	5.09026e-08	4.43315e-06	Cd36,12491:down|Itga11,319480:down|Lama2,16773:down|Col4a6,94216:down|Vtn,22370:down|Lamc3,23928:down|Lama4,16775:down|Col4a5,12830:down|Col6a3,12835:down|Npnt,114249:down|Col1a1,12842:down|Col1a2,12843:down|Col6a4,68553:down|Lamb1,16777:down	http://www.genome.jp/kegg-bin/show_pathway?mmu04512/mmu:12843%09blue/mmu:12842%09blue/mmu:16773%09blue/mmu:16775%09blue/mmu:16777%09blue/mmu:94216%09blue/mmu:22370%09blue/mmu:319480%09blue/mmu:114249%09blue/mmu:12830%09blue/mmu:68553%09blue/mmu:23928%09blue/mmu:12835%09blue/mmu:12491%09blue
Hematopoietic cell lineage	KEGG PATHWAY	mmu04640	14	85	1162	26776	0.0120482	0.00317448	6.62984e-08	5.22988e-06	Cd8a,12525:down|Cd34,12490:down|Cd3e,12501:down|Cd8b1,12526:down|Fcgr1,14129:down|Cd3g,12502:down|Cd7,12516:down|Cd33,12489:down|Cd1d2,12480:up|Cd3d,12500:down|Cd36,12491:down|Csf1r,12978:down|Cd4,12504:down|Itgam,16409:down	http://www.genome.jp/kegg-bin/show_pathway?mmu04640/mmu:12480%09red/mmu:12490%09blue/mmu:12491%09blue/mmu:16409%09blue/mmu:12489%09blue/mmu:12525%09blue/mmu:12526%09blue/mmu:14129%09blue/mmu:12502%09blue/mmu:12500%09blue/mmu:12501%09blue/mmu:12504%09blue/mmu:12516%09blue/mmu:12978%09blue
T cell receptor signaling pathway	KEGG PATHWAY	mmu04660	14	105	1162	26776	0.0120482	0.00392142	6.75635e-07	3.23629e-05	Cd247,12503:down|Cd8a,12525:down|Cd3e,12501:down|Cd8b1,12526:down|Lat,16797:down|Zap70,22637:down|Cd3g,12502:down|Lck,16818:down|Cd4,12504:down|Rasgrp1,19419:down|Cd3d,12500:down|Itk,16428:down|Vav2,22325:down|Cd28,12487:down	http://www.genome.jp/kegg-bin/show_pathway?mmu04660/mmu:22325%09blue/mmu:16428%09blue/mmu:12487%09blue/mmu:16818%09blue/mmu:16797%09blue/mmu:22637%09blue/mmu:12525%09blue/mmu:12526%09blue/mmu:12502%09blue/mmu:12503%09blue/mmu:12500%09blue/mmu:12501%09blue/mmu:19419%09blue/mmu:12504%09blue
Cell adhesion molecules (CAMs)	KEGG PATHWAY	mmu04514	14	162	1162	26776	0.0120482	0.00605019	6.34244e-05	0.00108631	Cd8a,12525:down|Cd34,12490:down|Cd8b1,12526:down|Cd28,12487:down|Spn,20737:down|Cd4,12504:down|Cdh5,12562:down|Cd6,12511:down|Tigit,100043314:down|Cldn8,54420:up|H2-T3,15043:down|Cldn23,71908:down|Icam2,15896:down|Itgam,16409:down	http://www.genome.jp/kegg-bin/show_pathway?mmu04514/mmu:20737%09blue/mmu:12490%09blue/mmu:12562%09blue/mmu:16409%09blue/mmu:71908%09blue/mmu:100043314%09blue/mmu:54420%09red/mmu:12525%09blue/mmu:12526%09blue/mmu:12511%09blue/mmu:15043%09blue/mmu:12504%09blue/mmu:12487%09blue/mmu:15896%09blue
Retinol metabolism	KEGG PATHWAY	mmu00830	12	88	1162	26776	0.010327	0.00328653	3.41295e-06	0.000121096	Cyp2c65,72303:down|Cyp2c55,72082:down|Rdh16,19683:up|Dhrs9,241452:down|Ugt1a6a,94284:down|Rdh9,103142:up|Ugt1a1,394436:down|Ugt2b38,100559:down|Cyp2c66,69888:down|Bco1,63857:up|Ugt2b36,231396:down|Ugt2b5,22238:down	http://www.genome.jp/kegg-bin/show_pathway?mmu00830/mmu:72303%09blue/mmu:72082%09blue/mmu:231396%09blue/mmu:394436%09blue/mmu:103142%09red/mmu:241452%09blue/mmu:100559%09blue/mmu:94284%09blue/mmu:69888%09blue/mmu:19683%09red/mmu:22238%09blue/mmu:63857%09red
Protein digestion and absorption	KEGG PATHWAY	mmu04974	12	90	1162	26776	0.010327	0.00336122	4.20954e-06	0.00013882	Cpa2,232680:up|Col4a6,94216:down|Col4a5,12830:down|Slc8a1,20541:down|Col6a3,12835:down|Col1a2,12843:down|Col1a1,12842:down|Col3a1,12825:down|Col6a4,68553:down|Col15a1,12819:down|Col14a1,12818:down|Col18a1,12822:down	http://www.genome.jp/kegg-bin/show_pathway?mmu04974/mmu:12818%09blue/mmu:12842%09blue/mmu:94216%09blue/mmu:12819%09blue/mmu:20541%09blue/mmu:12843%09blue/mmu:12830%09blue/mmu:68553%09blue/mmu:12825%09blue/mmu:12822%09blue/mmu:12835%09blue/mmu:232680%09red
Chagas disease (American trypanosomiasis)	KEGG PATHWAY	mmu05142	12	103	1162	26776	0.010327	0.00384673	1.46403e-05	0.000378696	Cd247,12503:down|Cd3g,12502:down|Cd3e,12501:down|Cd3d,12500:down|Ccl5,20304:down|Fasl,14103:down|Ccl3,20302:down|Ccl12,20293:down|Nos2,18126:up|C1qc,12262:down|C1qb,12260:down|Bdkrb2,12062:down	http://www.genome.jp/kegg-bin/show_pathway?mmu05142/mmu:14103%09blue/mmu:12260%09blue/mmu:20293%09blue/mmu:12502%09blue/mmu:12503%09blue/mmu:12500%09blue/mmu:12501%09blue/mmu:18126%09red/mmu:20304%09blue/mmu:12062%09blue/mmu:20302%09blue/mmu:12262%09blue
Amoebiasis	KEGG PATHWAY	mmu05146	12	109	1162	26776	0.010327	0.00407081	2.45134e-05	0.000546137	Col4a6,94216:down|Lama2,16773:down|Lamc3,23928:down|Lama4,16775:down|Col1a1,12842:down|Col4a5,12830:down|Nos2,18126:up|Col1a2,12843:down|Arg2,11847:down|Col3a1,12825:down|Lamb1,16777:down|Itgam,16409:down	http://www.genome.jp/kegg-bin/show_pathway?mmu05146/mmu:12843%09blue/mmu:11847%09blue/mmu:16773%09blue/mmu:16775%09blue/mmu:94216%09blue/mmu:16409%09blue/mmu:12842%09blue/mmu:18126%09red/mmu:12830%09blue/mmu:12825%09blue/mmu:23928%09blue/mmu:16777%09blue
Steroid hormone biosynthesis	KEGG PATHWAY	mmu00140	11	86	1162	26776	0.00946644	0.00321183	1.50213e-05	0.000378696	Cyp2c65,72303:down|Cyp2c55,72082:down|Ugt2b5,22238:down|Hsd11b1,15483:down|Ugt1a6a,94284:down|Ugt1a1,394436:down|Ugt2b38,100559:down|Cyp2c66,69888:down|Ugt2b36,231396:down|Cyp2d9,13105:up|Akr1c18,105349:down	http://www.genome.jp/kegg-bin/show_pathway?mmu00140/mmu:72303%09blue/mmu:72082%09blue/mmu:13105%09red/mmu:231396%09blue/mmu:394436%09blue/mmu:100559%09blue/mmu:105349%09blue/mmu:15483%09blue/mmu:94284%09blue/mmu:69888%09blue/mmu:22238%09blue
Chemical carcinogenesis	KEGG PATHWAY	mmu05204	11	93	1162	26776	0.00946644	0.00347326	2.91255e-05	0.000606571	Cyp2c65,72303:down|Cyp2c55,72082:down|Ugt2b5,22238:down|Hsd11b1,15483:down|Ugt2b38,100559:down|Ugt1a6a,94284:down|Ugt1a1,394436:down|Ptgs2,19225:down|Gstk1,76263:down|Cyp2c66,69888:down|Ugt2b36,231396:down	http://www.genome.jp/kegg-bin/show_pathway?mmu05204/mmu:72303%09blue/mmu:72082%09blue/mmu:231396%09blue/mmu:394436%09blue/mmu:100559%09blue/mmu:15483%09blue/mmu:94284%09blue/mmu:69888%09blue/mmu:19225%09blue/mmu:76263%09blue/mmu:22238%09blue
Natural killer cell mediated cytotoxicity	KEGG PATHWAY	mmu04650	11	115	1162	26776	0.00946644	0.00429489	0.000168181	0.00247873	Cd247,12503:down|Lck,16818:down|Fasl,14103:down|Zap70,22637:down|Icam2,15896:down|Lat,16797:down|Klrd1,16643:down|Cd244,18106:down|Gzmb,14939:down|Vav2,22325:down|Cd48,12506:down	http://www.genome.jp/kegg-bin/show_pathway?mmu04650/mmu:22325%09blue/mmu:16643%09blue/mmu:14939%09blue/mmu:16818%09blue/mmu:16797%09blue/mmu:22637%09blue/mmu:18106%09blue/mmu:12503%09blue/mmu:12506%09blue/mmu:15896%09blue/mmu:14103%09blue
Fat digestion and absorption	KEGG PATHWAY	mmu04975	10	40	1162	26776	0.00860585	0.00149388	1.79185e-07	1.00976e-05	Cd36,12491:down|Apoa4,11808:up|Npc1l1,237636:down|Mogat2,233549:down|Fabp2,14079:down|Pla2g2d,18782:down|Dgat2,67800:down|Abca1,11303:down|Plpp3,67916:down|Pla2g5,18784:up	http://www.genome.jp/kegg-bin/show_pathway?mmu04975/mmu:11808%09red/mmu:12491%09blue/mmu:67800%09blue/mmu:14079%09blue/mmu:11303%09blue/mmu:237636%09blue/mmu:18784%09red/mmu:18782%09blue/mmu:67916%09blue/mmu:233549%09blue
PPAR signaling pathway	KEGG PATHWAY	mmu03320	10	84	1162	26776	0.00860585	0.00313714	6.35001e-05	0.00108631	Scd1,20249:down|Cd36,12491:down|Pparg,19016:down|Ppara,19013:down|Hmgcs2,15360:down|Acaa1b,235674:down|Fabp2,14079:down|Angptl4,57875:down|Lpl,16956:down|Pltp,18830:down	http://www.genome.jp/kegg-bin/show_pathway?mmu03320/mmu:12491%09blue/mmu:14079%09blue/mmu:20249%09blue/mmu:15360%09blue/mmu:18830%09blue/mmu:57875%09blue/mmu:16956%09blue/mmu:235674%09blue/mmu:19013%09blue/mmu:19016%09blue
Complement and coagulation cascades	KEGG PATHWAY	mmu04610	10	87	1162	26776	0.00860585	0.00324918	8.30399e-05	0.00139565	C5ar1,12273:down|F13a1,74145:down|Vtn,22370:down|Thbd,21824:down|C3ar1,12267:down|C1qc,12262:down|C1qb,12260:down|F2r,14062:down|Bdkrb2,12062:down|Itgam,16409:down	http://www.genome.jp/kegg-bin/show_pathway?mmu04610/mmu:74145%09blue/mmu:16409%09blue/mmu:22370%09blue/mmu:12260%09blue/mmu:12273%09blue/mmu:14062%09blue/mmu:12267%09blue/mmu:12262%09blue/mmu:12062%09blue/mmu:21824%09blue
Starch and sucrose metabolism	KEGG PATHWAY	mmu00500	8	54	1162	26776	0.00688468	0.00201673	8.70678e-05	0.00141403	Ugt2b5,22238:down|Hkdc1,216019:down|Ugdh,22235:down|Ugt1a6a,94284:down|Ugt1a1,394436:down|Ugt2b38,100559:down|Amy1,11722:down|Ugt2b36,231396:down	http://www.genome.jp/kegg-bin/show_pathway?mmu00500/mmu:11722%09blue/mmu:231396%09blue/mmu:394436%09blue/mmu:100559%09blue/mmu:22235%09blue/mmu:94284%09blue/mmu:216019%09blue/mmu:22238%09blue
Drug metabolism - cytochrome P450	KEGG PATHWAY	mmu00982	8	67	1162	26776	0.00688468	0.00250224	0.000334276	0.00457481	Ugt2b5,22238:down|Fmo4,226564:up|Ugt1a6a,94284:down|Ugt1a1,394436:down|Ugt2b38,100559:down|Gstk1,76263:down|Ugt2b36,231396:down|Fmo5,14263:down	http://www.genome.jp/kegg-bin/show_pathway?mmu00982/mmu:231396%09blue/mmu:394436%09blue/mmu:100559%09blue/mmu:14263%09blue/mmu:94284%09blue/mmu:226564%09red/mmu:76263%09blue/mmu:22238%09blue
Primary immunodeficiency	KEGG PATHWAY	mmu05340	7	35	1162	26776	0.0060241	0.00130714	4.51893e-05	0.000872098	Cd8a,12525:down|Lck,16818:down|Cd3e,12501:down|Cd8b1,12526:down|Zap70,22637:down|Cd4,12504:down|Cd3d,12500:down	http://www.genome.jp/kegg-bin/show_pathway?mmu05340/mmu:22637%09blue/mmu:16818%09blue/mmu:12525%09blue/mmu:12526%09blue/mmu:12500%09blue/mmu:12501%09blue/mmu:12504%09blue
Pentose and glucuronate interconversions	KEGG PATHWAY	mmu00040	7	36	1162	26776	0.0060241	0.00134449	5.29093e-05	0.000993864	Ugt2b5,22238:down|Ugdh,22235:down|Ugt1a6a,94284:down|Ugt1a1,394436:down|Ugt2b38,100559:down|Ugt2b36,231396:down|Akr1b7,11997:down	http://www.genome.jp/kegg-bin/show_pathway?mmu00040/mmu:231396%09blue/mmu:394436%09blue/mmu:11997%09blue/mmu:100559%09blue/mmu:22235%09blue/mmu:94284%09blue/mmu:22238%09blue
ABC transporters	KEGG PATHWAY	mmu02010	7	45	1162	26776	0.0060241	0.00168061	0.000183595	0.0026649	Abcb1a,18671:down|Abca8a,217258:down|Abca9,217262:down|Abcc5,27416:down|Abca12,74591:down|Abca1,11303:down|Abcb1b,18669:down	http://www.genome.jp/kegg-bin/show_pathway?mmu02010/mmu:217262%09blue/mmu:11303%09blue/mmu:27416%09blue/mmu:18669%09blue/mmu:217258%09blue/mmu:74591%09blue/mmu:18671%09blue
Staphylococcus aureus infection	KEGG PATHWAY	mmu05150	7	51	1162	26776	0.0060241	0.00190469	0.000366233	0.00487293	Fcgr1,14129:down|Fcgr2b,14130:down|C3ar1,12267:down|C1qc,12262:down|C1qb,12260:down|C5ar1,12273:down|Itgam,16409:down	http://www.genome.jp/kegg-bin/show_pathway?mmu05150/mmu:14130%09blue/mmu:16409%09blue/mmu:12273%09blue/mmu:14129%09blue/mmu:12267%09blue/mmu:12262%09blue/mmu:12260%09blue
Drug metabolism - other enzymes	KEGG PATHWAY	mmu00983	7	51	1162	26776	0.0060241	0.00190469	0.000366233	0.00487293	Ces2b,234669:down|Ugt2b5,22238:down|Ces1d,104158:down|Ugt1a6a,94284:down|Ugt1a1,394436:down|Ugt2b38,100559:down|Ugt2b36,231396:down	http://www.genome.jp/kegg-bin/show_pathway?mmu00983/mmu:231396%09blue/mmu:394436%09blue/mmu:234669%09blue/mmu:100559%09blue/mmu:94284%09blue/mmu:104158%09blue/mmu:22238%09blue
Arginine biosynthesis	KEGG PATHWAY	mmu00220	6	19	1162	26776	0.00516351	0.000709591	1.80019e-05	0.000420631	Ass1,11898:up|Nos2,18126:up|Nos1,18125:up|Arg2,11847:down|Gpt,76282:down|Nags,217214:down	http://www.genome.jp/kegg-bin/show_pathway?mmu00220/mmu:11847%09blue/mmu:217214%09blue/mmu:18126%09red/mmu:18125%09red/mmu:11898%09red/mmu:76282%09blue
Ascorbate and aldarate metabolism	KEGG PATHWAY	mmu00053	6	27	1162	26776	0.00516351	0.00100837	9.62285e-05	0.00151126	Ugt2b5,22238:down|Ugdh,22235:down|Ugt1a6a,94284:down|Ugt1a1,394436:down|Ugt2b38,100559:down|Ugt2b36,231396:down	http://www.genome.jp/kegg-bin/show_pathway?mmu00053/mmu:231396%09blue/mmu:394436%09blue/mmu:100559%09blue/mmu:22235%09blue/mmu:94284%09blue/mmu:22238%09blue
